# Supplementary material for: Sex Influence on Autophagy Markers and miRNAs in Basal and Angiotensin II-Treated Human Umbilical Vein Endothelial Cells
Source: Int J Mol Sci. 2023 Oct 5;24(19):14929. doi: 10.3390/ijms241914929 (PMC10573886; doi:10.3390/ijms241914929)
Supplement: Supplementary file 1 [file ijms-24-14929-s001.zip]

Archive with 1 entries (1 files):
- ijms-2629019-supplementary.pdf
